# Supplementary material for: Genotoxicity of Mercury and Its Derivatives Demonstrated In Vitro and In Vivo in Human Populations Studies. Systematic Review
Source: Toxics. 2021 Dec 1;9(12):326. doi: 10.3390/toxics9120326 (PMC8704886; doi:10.3390/toxics9120326)
Supplement: Supplementary file 1 [file toxics-09-00326-s001.zip]

Archive with 1 entries (1 files):
- toxics-1463609-supplementary.pdf
